# Supplementary material for: Cough Characteristics and Their Association Patterns According to Cough Etiology: A Network Analysis
Source: J Clin Med. 2023 Aug 18;12(16):5383. doi: 10.3390/jcm12165383 (PMC10455312; doi:10.3390/jcm12165383)
Supplement: Supplementary file 1 [file jcm-12-05383-s001.zip]

Archive with 1 entries (1 files):
- jcm-2555220-supplementary.pdf
